# Supplementary material for: The Epidemiological and Economic Impact of COVID-19 in Kazakhstan: An Agent-Based Modeling
Source: Healthcare (Basel). 2023 Nov 16;11(22):2968. doi: 10.3390/healthcare11222968 (PMC10671669; doi:10.3390/healthcare11222968)
Supplement: Supplementary file 1 [file healthcare-11-02968-s001.zip]

Archive with 1 entries (1 files):
- healthcare-2691149-supplementary.pdf
